# Supplementary material for: Drug target prediction and prioritization: using orthology to predict essentiality in parasite genomes
Source: BMC Genomics. 2010 Apr 3;11:222. doi: 10.1186/1471-2164-11-222 (PMC2867826; doi:10.1186/1471-2164-11-222)
Supplement: Additional file 2 — Fisher's exact test results for orthology analysis.xls. This file contains the results for Fisher's exact test applied to comparisons of essentiality for the model organisms. [file 1471-2164-11-222-S2.XLS]

## Sheet: Sheet1
Additional Data File 2: Fishers exact test results for orthology analysis
Test	Group 1	Group 2	P value from Fisher's exact test	group1 no. of essential genes	group1 total no. of genes	group2 no. of essential genes	group2 total no. of genes
paralogue presence: M. musculus	all genes in genome	genes with paralogues	1.37333e-41	2136	5008	922	1067
paralogue presence: D. melanogaster	all genes in genome	genes with paralogues	0.424712	2343	10572	513	2418
paralogue presence: S. cerevisiae	all genes in genome	genes with paralogues	3.4347e-26	1122	5908	72	1203
paralogue presence: C. elegans	all genes in genome	genes with paralogues	1.59509e-07	2941	18860	656	5332
paralogue presence: M. musculus	all genes in genome	genes without paralogues	1.30368e-23	2136	5008	1214	1805
paralogue presence: D. melanogaster	all genes in genome	genes without paralogues	3.50728e-23	2343	10572	1830	5811
paralogue presence: S. cerevisiae	all genes in genome	genes without paralogues	2.00881e-19	1122	5908	1050	3583
paralogue presence: C. elegans	all genes in genome	genes without paralogues	2.29949e-26	2941	18860	2285	10587
paralogue presence: M. musculus	genes with paralogues	genes without paralogues	1.76986e-05	922	1067	1214	1805
paralogue presence: D. melanogaster	genes with paralogues	genes without paralogues	3.98616e-13	513	2418	1830	5811
paralogue presence: S. cerevisiae	genes with paralogues	genes without paralogues	7.07551e-52	72	1203	1050	3583
paralogue presence: C. elegans	genes with paralogues	genes without paralogues	1.04545e-34	656	5332	2285	10587
gene conservation: M. musculus	all genes in M. musculus	D. melanogaster	1.43544e-10	2136	5008	498	775
gene conservation: M. musculus	all genes in M. musculus	S. cerevisiae	1.19091e-06	2136	5008	165	229
gene conservation: M. musculus	all genes in M. musculus	C. elegans	2.3179e-09	2136	5008	374	568
gene conservation: M. musculus	all genes in M. musculus	S. cerevisiae + D. melanogaster	3.64911e-07	2136	5008	142	183
gene conservation: M. musculus	all genes in M. musculus	S. cerevisiae + C. elegans	1.30415e-06	2136	5008	127	164
gene conservation: M. musculus	all genes in M. musculus	D. melanogaster + C. elegans	1.22412e-09	2136	5008	300	430
gene conservation: M. musculus	all genes in M. musculus	S. cerevisiae + D. melanogaster + C. elegans	1.34891e-06	2136	5008	116	145
gene conservation: D. melanogaster	all genes in D. melanogaster	M. musculus	2.30988e-11	2343	10572	889	2966
gene conservation: D. melanogaster	all genes in D. melanogaster	S. cerevisiae	3.84172e-34	2343	10572	597	1363
gene conservation: D. melanogaster	all genes in D. melanogaster	C. elegans	1.679e-24	2343	10572	983	2822
gene conservation: D. melanogaster	all genes in D. melanogaster	S. cerevisiae + M. musculus	9.67016e-25	2343	10572	428	996
gene conservation: D. melanogaster	all genes in D. melanogaster	S. cerevisiae + C. elegans	2.87665e-36	2343	10572	526	1119
gene conservation: D. melanogaster	all genes in D. melanogaster	M. musculus + C. elegans	9.92886e-17	2343	10572	636	1856
gene conservation: D. melanogaster	all genes in D. melanogaster	S. cerevisiae + M. musculus + C. elegans	1.42619e-25	2343	10572	382	843
gene conservation: S. cerevisiae	all genes in S. cerevisiae	M. musculus	2.45334e-35	1122	5908	563	1387
gene conservation: S. cerevisiae	all genes in S. cerevisiae	D. melanogaster	1.68794e-39	1122	5908	647	1587
gene conservation: S. cerevisiae	all genes in S. cerevisiae	C. elegans	5.9713e-41	1122	5908	631	1511
gene conservation: S. cerevisiae	all genes in S. cerevisiae	D. melanogaster + M. musculus	1.29515e-40	1122	5908	521	1173
gene conservation: S. cerevisiae	all genes in S. cerevisiae	D. melanogaster + C. elegans	8.53009e-42	1122	5908	569	1303
gene conservation: S. cerevisiae	all genes in S. cerevisiae	M. musculus + C. elegans	3.16691e-39	1122	5908	490	1096
gene conservation: S. cerevisiae	all genes in S. cerevisiae	D. melanogaster + M. musculus + C. elegans	7.62672e-41	1122	5908	463	992
gene conservation: C. elegans	all genes in C. elegans	M. musculus	5.93783e-75	2941	18860	958	2729
gene conservation: C. elegans	all genes in C. elegans	D. melanogaster	3.36814e-111	2941	18860	1272	3337
gene conservation: C. elegans	all genes in C. elegans	S. cerevisiae	7.91546e-119	2941	18860	770	1502
gene conservation: C. elegans	all genes in C. elegans	D. melanogaster + M. musculus	6.75952e-83	2941	18860	848	2184
gene conservation: C. elegans	all genes in C. elegans	D. melanogaster + S. cerevisiae	1.40647e-111	2941	18860	685	1298
gene conservation: C. elegans	all genes in C. elegans	M. musculus + S. cerevisiae	3.6956e-91	2941	18860	562	1087
gene conservation: C. elegans	all genes in C. elegans	D. melanogaster + M. musculus + S. cerevisiae	1.04993e-86	2941	18860	518	984
gene conservation: M. musculus	S. cerevisiae + D. melanogaster	D. melanogaster	0.144657	142	183	498	775
gene conservation: M. musculus	S. cerevisiae + D. melanogaster	S. cerevisiae	0.649782	142	183	165	229
gene conservation: M. musculus	S. cerevisiae + D. melanogaster	C. elegans	0.213948	142	183	374	568
gene conservation: M. musculus	S. cerevisiae + C. elegans	D. melanogaster	0.163829	127	164	498	775
gene conservation: M. musculus	S. cerevisiae + C. elegans	S. cerevisiae	0.696026	127	164	165	229
gene conservation: M. musculus	S. cerevisiae + C. elegans	C. elegans	0.24593	127	164	374	568
gene conservation: M. musculus	D. melanogaster + C. elegans	D. melanogaster	0.393608	300	430	498	775
gene conservation: M. musculus	D. melanogaster + C. elegans	S. cerevisiae	0.799974	300	430	165	229
gene conservation: M. musculus	D. melanogaster + C. elegans	C. elegans	0.580486	300	430	374	568
gene conservation: D. melanogaster	S. cerevisiae + M. musculus	M. musculus	2.8756e-07	428	996	889	2966
gene conservation: D. melanogaster	S. cerevisiae + M. musculus	S. cerevisiae	0.820196	428	996	597	1363
gene conservation: D. melanogaster	S. cerevisiae + M. musculus	C. elegans	0.00233351	428	996	983	2822
gene conservation: D. melanogaster	S. cerevisiae + C. elegans	M. musculus	9.15033e-12	526	1119	889	2966
gene conservation: D. melanogaster	S. cerevisiae + C. elegans	S. cerevisiae	0.329917	526	1119	597	1363
gene conservation: D. melanogaster	S. cerevisiae + C. elegans	C. elegans	4.48961e-06	526	1119	983	2822
gene conservation: D. melanogaster	M. musculus + C. elegans	M. musculus	0.0260173	636	1856	889	2966
gene conservation: D. melanogaster	M. musculus + C. elegans	S. cerevisiae	0.000269005	636	1856	597	1363
gene conservation: D. melanogaster	M. musculus + C. elegans	C. elegans	0.790792	636	1856	983	2822
gene conservation: S. cerevisiae	D. melanogaster + M. musculus	M. musculus	0.216987	521	1173	563	1387
gene conservation: S. cerevisiae	D. melanogaster + M. musculus	D. melanogaster	0.230874	521	1173	647	1587
gene conservation: S. cerevisiae	D. melanogaster + M. musculus	C. elegans	0.394734	521	1173	631	1511
gene conservation: S. cerevisiae	D. melanogaster + C. elegans	M. musculus	0.304367	569	1303	563	1387
gene conservation: S. cerevisiae	D. melanogaster + C. elegans	D. melanogaster	0.319834	569	1303	647	1587
gene conservation: S. cerevisiae	D. melanogaster + C. elegans	C. elegans	0.533965	569	1303	631	1511
gene conservation: S. cerevisiae	M. musculus + C. elegans	M. musculus	0.195756	490	1096	563	1387
gene conservation: S. cerevisiae	M. musculus + C. elegans	D. melanogaster	0.208834	490	1096	647	1587
gene conservation: S. cerevisiae	M. musculus + C. elegans	C. elegans	0.347856	490	1096	631	1511
gene conservation: C. elegans	D. melanogaster + M. musculus	M. musculus	0.0680945	848	2184	958	2729
gene conservation: C. elegans	D. melanogaster + M. musculus	D. melanogaster	0.734277	848	2184	1272	3337
gene conservation: C. elegans	D. melanogaster + M. musculus	S. cerevisiae	3.97925e-06	848	2184	770	1502
gene conservation: C. elegans	D. melanogaster + S. cerevisiae	M. musculus	2.06824e-11	685	1298	958	2729
gene conservation: C. elegans	D. melanogaster + S. cerevisiae	D. melanogaster	1.94035e-08	685	1298	1272	3337
gene conservation: C. elegans	D. melanogaster + S. cerevisiae	S. cerevisiae	0.673692	685	1298	770	1502
gene conservation: C. elegans	M. musculus + S. cerevisiae	M. musculus	2.20915e-09	562	1087	958	2729
gene conservation: C. elegans	M. musculus + S. cerevisiae	D. melanogaster	8.64966e-07	562	1087	1272	3337
gene conservation: C. elegans	M. musculus + S. cerevisiae	S. cerevisiae	0.918399	562	1087	770	1502
gene conservation: M. musculus	S. cerevisiae + D. melanogaster + C. elegans	D. melanogaster	0.111322	116	145	498	775
gene conservation: M. musculus	S. cerevisiae + D. melanogaster + C. elegans	S. cerevisiae	0.520102	116	145	165	229
gene conservation: M. musculus	S. cerevisiae + D. melanogaster + C. elegans	C. elegans	0.176499	116	145	374	568
gene conservation: M. musculus	S. cerevisiae + D. melanogaster + C. elegans	S. cerevisiae + D. melanogaster	0.867353	116	145	142	183
gene conservation: M. musculus	S. cerevisiae + D. melanogaster + C. elegans	S. cerevisiae + C. elegans	0.863975	116	145	127	164
gene conservation: M. musculus	S. cerevisiae + D. melanogaster + C. elegans	D. melanogaster + C. elegans	0.380618	116	145	300	430
gene conservation: D. melanogaster	S. cerevisiae + M. musculus + C. elegans	M. musculus	1.96969e-08	382	843	889	2966
gene conservation: D. melanogaster	S. cerevisiae + M. musculus + C. elegans	S. cerevisiae	0.664436	382	843	597	1363
gene conservation: D. melanogaster	S. cerevisiae + M. musculus + C. elegans	C. elegans	0.000292678	382	843	983	2822
gene conservation: D. melanogaster	S. cerevisiae + M. musculus + C. elegans	S. cerevisiae + M. musculus	0.553831	382	843	428	996
gene conservation: D. melanogaster	S. cerevisiae + M. musculus + C. elegans	S. cerevisiae + C. elegans	0.65561	382	843	526	1119
gene conservation: D. melanogaster	S. cerevisiae + M. musculus + C. elegans	M. musculus + C. elegans	0.000316651	382	843	636	1856
gene conservation: S. cerevisiae	D. melanogaster + M. musculus + C. elegans	M. musculus	0.064453	463	992	563	1387
gene conservation: S. cerevisiae	D. melanogaster + M. musculus + C. elegans	D. melanogaster	0.0663532	463	992	647	1587
gene conservation: S. cerevisiae	D. melanogaster + M. musculus + C. elegans	C. elegans	0.139673	463	992	631	1511
gene conservation: S. cerevisiae	D. melanogaster + M. musculus + C. elegans	D. melanogaster + M. musculus	0.537319	463	992	521	1173
gene conservation: S. cerevisiae	D. melanogaster + M. musculus + C. elegans	D. melanogaster + C. elegans	0.385044	463	992	569	1303
gene conservation: S. cerevisiae	D. melanogaster + M. musculus + C. elegans	M. musculus + C. elegans	0.584086	463	992	490	1096
gene conservation: C. elegans	D. melanogaster + M. musculus + S. cerevisiae	M. musculus	1.18808e-09	518	984	958	2729
gene conservation: C. elegans	D. melanogaster + M. musculus + S. cerevisiae	D. melanogaster	4.85148e-07	518	984	1272	3337
gene conservation: C. elegans	D. melanogaster + M. musculus + S. cerevisiae	S. cerevisiae	0.725831	518	984	770	1502
gene conservation: C. elegans	D. melanogaster + M. musculus + S. cerevisiae	D. melanogaster + M. musculus	7.7464e-06	518	984	848	2184
gene conservation: C. elegans	D. melanogaster + M. musculus + S. cerevisiae	D. melanogaster + S. cerevisiae	1	518	984	685	1298
gene conservation: C. elegans	D. melanogaster + M. musculus + S. cerevisiae	M. musculus + S. cerevisiae	0.821682	518	984	562	1087
lethal gene conservation: M. musculus	all genes in M. musculus	D. melanogaster	3.98629e-05	2136	5008	125	177
lethal gene conservation: M. musculus	all genes in M. musculus	S. cerevisiae	0.000109489	2136	5008	49	52
lethal gene conservation: M. musculus	all genes in M. musculus	C. elegans	2.97211e-07	2136	5008	129	160
lethal gene conservation: M. musculus	all genes in M. musculus	S. cerevisiae + D. melanogaster	0.00633246	2136	5008	23	24
lethal gene conservation: M. musculus	all genes in M. musculus	S. cerevisiae + C. elegans	0.00488904	2136	5008	27	29
lethal gene conservation: M. musculus	all genes in M. musculus	D. melanogaster + C. elegans	0.00210404	2136	5008	37	43
lethal gene conservation: M. musculus	all genes in M. musculus	S. cerevisiae + D. melanogaster + C. elegans	0.0768662	2136	5008	12	13
lethal gene conservation: D. melanogaster	all genes in D. melanogaster	M. musculus	0.00238162	2343	10572	125	406
lethal gene conservation: D. melanogaster	all genes in D. melanogaster	S. cerevisiae	2.1924e-45	2343	10572	353	550
lethal gene conservation: D. melanogaster	all genes in D. melanogaster	C. elegans	3.32817e-52	2343	10572	582	1080
lethal gene conservation: D. melanogaster	all genes in D. melanogaster	S. cerevisiae + M. musculus	0.000116421	2343	10572	23	35
lethal gene conservation: D. melanogaster	all genes in D. melanogaster	S. cerevisiae + C. elegans	1.00197e-40	2343	10572	258	354
lethal gene conservation: D. melanogaster	all genes in D. melanogaster	M. musculus + C. elegans	0.00386038	2343	10572	37	92
lethal gene conservation: D. melanogaster	all genes in D. melanogaster	S. cerevisiae + M. musculus + C. elegans	0.0116281	2343	10572	12	21
lethal gene conservation: S. cerevisiae	all genes in S. cerevisiae	M. musculus	0.00757209	1122	5908	49	162
lethal gene conservation: S. cerevisiae	all genes in S. cerevisiae	D. melanogaster	2.40727e-49	1122	5908	353	588
lethal gene conservation: S. cerevisiae	all genes in S. cerevisiae	C. elegans	5.86456e-59	1122	5908	450	759
lethal gene conservation: S. cerevisiae	all genes in S. cerevisiae	D. melanogaster + M. musculus	0.000334904	1122	5908	23	45
lethal gene conservation: S. cerevisiae	all genes in S. cerevisiae	D. melanogaster + C. elegans	6.02544e-47	1122	5908	258	362
lethal gene conservation: S. cerevisiae	all genes in S. cerevisiae	M. musculus + C. elegans	0.00292487	1122	5908	27	69
lethal gene conservation: S. cerevisiae	all genes in S. cerevisiae	D. melanogaster + M. musculus + C. elegans	0.0117901	1122	5908	12	25
lethal gene conservation: C. elegans	all genes in C. elegans	M. musculus	2.59053e-13	2941	18860	129	366
lethal gene conservation: C. elegans	all genes in C. elegans	D. melanogaster	1.26029e-113	2941	18860	582	965
lethal gene conservation: C. elegans	all genes in C. elegans	S. cerevisiae	9.0975e-109	2941	18860	450	622
lethal gene conservation: C. elegans	all genes in C. elegans	D. melanogaster + M. musculus	6.66945e-08	2941	18860	37	73
lethal gene conservation: C. elegans	all genes in C. elegans	D. melanogaster + S. cerevisiae	1.72653e-71	2941	18860	258	320
lethal gene conservation: C. elegans	all genes in C. elegans	M. musculus + S. cerevisiae	3.79673e-08	2941	18860	27	39
lethal gene conservation: C. elegans	all genes in C. elegans	D. melanogaster + M. musculus + S. cerevisiae	0.000135723	2941	18860	12	16
lethal gene conservation: M. musculus	S. cerevisiae + D. melanogaster	D. melanogaster	0.3449	23	24	125	177
lethal gene conservation: M. musculus	S. cerevisiae + D. melanogaster	S. cerevisiae	1	23	24	49	52
lethal gene conservation: M. musculus	S. cerevisiae + D. melanogaster	C. elegans	0.636738	23	24	129	160
lethal gene conservation: M. musculus	S. cerevisiae + C. elegans	D. melanogaster	0.378453	27	29	125	177
lethal gene conservation: M. musculus	S. cerevisiae + C. elegans	S. cerevisiae	1	27	29	49	52
lethal gene conservation: M. musculus	S. cerevisiae + C. elegans	C. elegans	0.661341	27	29	129	160
lethal gene conservation: M. musculus	D. melanogaster + C. elegans	D. melanogaster	0.447637	37	43	125	177
lethal gene conservation: M. musculus	D. melanogaster + C. elegans	S. cerevisiae	0.766965	37	43	49	52
lethal gene conservation: M. musculus	D. melanogaster + C. elegans	C. elegans	0.800992	37	43	129	160
lethal gene conservation: D. melanogaster	S. cerevisiae + M. musculus	M. musculus	0.0103222	23	35	125	406
lethal gene conservation: D. melanogaster	S. cerevisiae + M. musculus	S. cerevisiae	1	23	35	353	550
lethal gene conservation: D. melanogaster	S. cerevisiae + M. musculus	C. elegans	0.485793	23	35	582	1080
lethal gene conservation: D. melanogaster	S. cerevisiae + C. elegans	M. musculus	2.33979e-11	258	354	125	406
lethal gene conservation: D. melanogaster	S. cerevisiae + C. elegans	S. cerevisiae	0.240618	258	354	353	550
lethal gene conservation: D. melanogaster	S. cerevisiae + C. elegans	C. elegans	0.0020167	258	354	582	1080
lethal gene conservation: D. melanogaster	M. musculus + C. elegans	M. musculus	0.25385	37	92	125	406
lethal gene conservation: D. melanogaster	M. musculus + C. elegans	S. cerevisiae	0.0253517	37	92	353	550
lethal gene conservation: D. melanogaster	M. musculus + C. elegans	C. elegans	0.150672	37	92	582	1080
lethal gene conservation: S. cerevisiae	D. melanogaster + M. musculus	M. musculus	0.110215	23	45	49	162
lethal gene conservation: S. cerevisiae	D. melanogaster + M. musculus	D. melanogaster	0.604488	23	45	353	588
lethal gene conservation: S. cerevisiae	D. melanogaster + M. musculus	C. elegans	0.60802	23	45	450	759
lethal gene conservation: S. cerevisiae	D. melanogaster + C. elegans	M. musculus	1.45725e-06	258	362	49	162
lethal gene conservation: S. cerevisiae	D. melanogaster + C. elegans	D. melanogaster	0.111916	258	362	353	588
lethal gene conservation: S. cerevisiae	D. melanogaster + C. elegans	C. elegans	0.0758937	258	362	450	759
lethal gene conservation: S. cerevisiae	M. musculus + C. elegans	M. musculus	0.392849	27	69	49	162
lethal gene conservation: S. cerevisiae	M. musculus + C. elegans	D. melanogaster	0.0754223	27	69	353	588
lethal gene conservation: S. cerevisiae	M. musculus + C. elegans	C. elegans	0.0787783	27	69	450	759
lethal gene conservation: C. elegans	D. melanogaster + M. musculus	M. musculus	0.124353	37	73	129	366
lethal gene conservation: C. elegans	D. melanogaster + M. musculus	D. melanogaster	0.416912	37	73	582	965
lethal gene conservation: C. elegans	D. melanogaster + M. musculus	S. cerevisiae	0.103531	37	73	450	622
lethal gene conservation: C. elegans	D. melanogaster + S. cerevisiae	M. musculus	2.39485e-10	258	320	129	366
lethal gene conservation: C. elegans	D. melanogaster + S. cerevisiae	D. melanogaster	0.00381037	258	320	582	965
lethal gene conservation: C. elegans	D. melanogaster + S. cerevisiae	S. cerevisiae	0.321939	258	320	450	622
lethal gene conservation: C. elegans	M. musculus + S. cerevisiae	M. musculus	0.0184755	27	39	129	366
lethal gene conservation: C. elegans	M. musculus + S. cerevisiae	D. melanogaster	0.60549	27	39	582	965
lethal gene conservation: C. elegans	M. musculus + S. cerevisiae	S. cerevisiae	0.898396	27	39	450	622
lethal gene conservation: M. musculus	S. cerevisiae + D. melanogaster + C. elegans	D. melanogaster	0.533728	12	13	125	177
lethal gene conservation: M. musculus	S. cerevisiae + D. melanogaster + C. elegans	S. cerevisiae	1	12	13	49	52
lethal gene conservation: M. musculus	S. cerevisiae + D. melanogaster + C. elegans	C. elegans	0.834934	12	13	129	160
lethal gene conservation: M. musculus	S. cerevisiae + D. melanogaster + C. elegans	S. cerevisiae + D. melanogaster	1	12	13	23	24
lethal gene conservation: M. musculus	S. cerevisiae + D. melanogaster + C. elegans	S. cerevisiae + C. elegans	1	12	13	27	29
lethal gene conservation: M. musculus	S. cerevisiae + D. melanogaster + C. elegans	D. melanogaster + C. elegans	1	12	13	37	43
lethal gene conservation: D. melanogaster	S. cerevisiae + M. musculus + C. elegans	M. musculus	0.0985352	12	21	125	406
lethal gene conservation: D. melanogaster	S. cerevisiae + M. musculus + C. elegans	S. cerevisiae	0.856613	12	21	353	550
lethal gene conservation: D. melanogaster	S. cerevisiae + M. musculus + C. elegans	C. elegans	0.855748	12	21	582	1080
lethal gene conservation: D. melanogaster	S. cerevisiae + M. musculus + C. elegans	S. cerevisiae + M. musculus	0.824905	12	21	23	35
lethal gene conservation: D. melanogaster	S. cerevisiae + M. musculus + C. elegans	S. cerevisiae + C. elegans	0.588971	12	21	258	354
lethal gene conservation: D. melanogaster	S. cerevisiae + M. musculus + C. elegans	M. musculus + C. elegans	0.401987	12	21	37	92
lethal gene conservation: S. cerevisiae	D. melanogaster + M. musculus + C. elegans	M. musculus	0.299794	12	25	49	162
lethal gene conservation: S. cerevisiae	D. melanogaster + M. musculus + C. elegans	D. melanogaster	0.605518	12	25	353	588
lethal gene conservation: S. cerevisiae	D. melanogaster + M. musculus + C. elegans	C. elegans	0.607911	12	25	450	759
lethal gene conservation: S. cerevisiae	D. melanogaster + M. musculus + C. elegans	D. melanogaster + M. musculus	1	12	25	23	45
lethal gene conservation: S. cerevisiae	D. melanogaster + M. musculus + C. elegans	D. melanogaster + C. elegans	0.305378	12	25	258	362
lethal gene conservation: S. cerevisiae	D. melanogaster + M. musculus + C. elegans	M. musculus + C. elegans	0.673022	12	25	27	69
lethal gene conservation: C. elegans	D. melanogaster + M. musculus + S. cerevisiae	M. musculus	0.0768981	12	16	129	366
lethal gene conservation: C. elegans	D. melanogaster + M. musculus + S. cerevisiae	D. melanogaster	0.56174	12	16	582	965
lethal gene conservation: C. elegans	D. melanogaster + M. musculus + S. cerevisiae	S. cerevisiae	1	12	16	450	622
lethal gene conservation: C. elegans	D. melanogaster + M. musculus + S. cerevisiae	D. melanogaster + M. musculus	0.38293	12	16	37	73
lethal gene conservation: C. elegans	D. melanogaster + M. musculus + S. cerevisiae	D. melanogaster + S. cerevisiae	1	12	16	258	320
lethal gene conservation: C. elegans	D. melanogaster + M. musculus + S. cerevisiae	M. musculus + S. cerevisiae	1	12	16	27	39
