# Supplementary material for: Drug target prediction and prioritization: using orthology to predict essentiality in parasite genomes
Source: BMC Genomics. 2010 Apr 3;11:222. doi: 10.1186/1471-2164-11-222 (PMC2867826; doi:10.1186/1471-2164-11-222)
Supplement: Additional file 3 — Prioritized list of drug targets for A. caninum and H. contortus.xls. The genes in this list are the C. elegans predicted orthologues of the A. caninum and H. contortus ESTs, as identified in the present study. Genes that correspond to validated anthelmintic drug targets are shown in bold. All the genes in this list are predicted enzymes (by GO term) and have a lethal RNAi phenotype in C. elegans. Targets were first prioritized by the essentiality weighting assigned from the present study, then by network connectivity score. "Present in mammals" is defined by having an orthologue in one or more of the mammalian species in the OrthoMCL 2.0 dataset (human, rat, mouse). Essential orthologue in yeast, drosophila or mouse: ✓ = orthologue (with no paralogues) associated with a lethal phenotype, ✘ = orthologue (with no paralogues) that had only non-lethal phenotypes recorded, ? = orthologue (with no paralogues) but no phenotype information was available. Presence of paralogues in C. elegans was determined from the OrthoMCL grouping. Presence of paralogues in A. caninum and H. contortus was determined as described in Materials and methods. The network connectivity score is the sum of all interaction scores (log-likelihood scores) for the gene in the Wormnet core network [37]. [file 1471-2164-11-222-S3.XLS]

## Sheet: acan_and_hcon_target_list
Additional data file 3: Prioritized list of drug targets for A. caninum and H. contortus
					Present in		Essential orthologue in			Paralogues in
C. elegans gene id	Gene name	Protein description	Protein type	A. caninum	H. contortus	Mammals	Yeast	Drosophila	Mouse	A. caninum	H. contortus	C. elegans	Essentiality weight	Network connectivity score
WBGene00007971	rpb-3	RNA polymerase II, rpb3 subunit	Enzyme		a	a	a	a				r	5.2	198.81
WBGene00012187	rpb-11	RNA polymerase II, rpb11 subunit	Enzyme		a	a	a	a				r	5.2	187.02
WBGene00012694	Y39B6a.36	transcription initiation factor IIF, small subunit (RAP30)	Enzyme		a	a	a	a				r	5.2	183.4
WBGene00000408	cdk-7	cyclin-dependent kinase CDK7	Enzyme	a	a	a	a	a	s			r	5.2	154.48
WBGene00004501	rpt-1	26S proteasome regulatory complex, ATPase RPT1	Enzyme	a		a	a	a				r	5.2	131.05
WBGene00003949	pbs-3	20S proteasome, regulatory subunit beta type PSMB3/PUP3	Enzyme	a	a	a	a	a				r	5.2	105.45
WBGene00015232	B0511.6	DEAD-box helicase	Enzyme		a	a	a	a				r	5.2	101.91
WBGene00003947	pbs-1	20S proteasome, regulatory subunit	Enzyme	a	a	a	a	a				r	5.2	97.74
WBGene00008781	F14B4.3	RNA polymerase I, second largest subunit	Enzyme	a		a	a	a	s			r	5.2	94.07
WBGene00003926	pas-5	20S proteasome, regulatory subunit alpha type PSMA5/PUP2	Enzyme	a		a	a	a				r	5.2	89.4
WBGene00003923	pas-2	20S proteasome, regulatory subunit alpha type PSMA2/PRE8	Enzyme		a	a	a	a				r	5.2	88.49
WBGene00015525	rha-2	DEAH-box RNA helicase	Enzyme		a	a	a	a				r	5.2	52.8
WBGene00020687	ruvb-2	DNA helicase TIP49, TBP-interacting protein	Enzyme		a	a	a	a				r	5.2	50.97
WBGene00001259	emb-5	transcription elongation factor SPT6	Enzyme	a		a	a	a				r	5.2	50.52
WBGene00006706	ubc-9	ubiquitin-conjugating enzyme	Enzyme		a	a	a	a				r	5.2	42.98
WBGene00008645	F10C2.4	DNA polymerase family B	Enzyme	a	a	a	a	a	s			r	5.2	42.25
WBGene00012342	mtr-4	human myeloid cell line protein 2 like	Enzyme	a		a	a	a				r	5.2	33.85
WBGene00006617	trs-1	threonyl-tRNA synthetase (mitochondrial)	Enzyme	a	a	a	a	a				r	5.2	32.87
WBGene00003415	mrs-1	methionyl-tRNA synthetase	Enzyme	a		a	a	a				r	5.2	32.65
WBGene00001840	hel-1	translation initiation factor eIF-4A	Enzyme	a	a	a	a	a				r	5.2	29.98
WBGene00004189	prs-1	Prolyl-tRNA synthetase region	Enzyme	a	a	a	a	a				r	5.2	28.39
WBGene00021857	iffb-1	initiation factor five B (eIF5B)	Enzyme	a		a	a	a				r	5.2	26.73
WBGene00009012	F21D5.7	signal recognition particle protein (SRP54)	Enzyme	a	a	a	a	a				r	5.2	24.19
WBGene00020549	nmt-1	N-Myristoyl Transferase homolog	Enzyme	a		a	a	a				r	5.2	21
WBGene00011638	T09a5.11	N-oligosaccharyl transferase 48kd subunit	Enzyme	a	a	a	a	a				r	5.2	20.36
WBGene00015099	B0280.1	prenyltransferase BET2	Enzyme	a		a	a	a	s			r	5.2	16.63
WBGene00002001	hrs-1	histidyl-tRNA synthetase (cytoplasmic)	Enzyme		a	a	a	a				r	5.2	15.11
WBGene00003367	mix-1	mitotic chromosome and X-chromosome associated MIX-1 protein	Enzyme	a		a	a	a	s			r	5.2	14.54
WBGene00013688	Y105E8B.3	RIO Kinase RIOK2	Enzyme	a		a	a	a				r	5.2	13.3
WBGene00003073	lrs-1	leucyl-tRNA synthetase	Enzyme	a	a	a	a	a				r	5.2	13.29
WBGene00018776	F53H1.1	helicase	Enzyme	a		a	a	a				r	5.2	12.56
WBGene00013735	Y111B2a.12	angio-associated migratory cell protein	Enzyme		a	a	a	a				r	5.2	9.97
WBGene00001497	frs-1	phenylalanyl-tRNA synthetase	Enzyme	a		a	a	a				r	5.2	7.35
WBGene00021677	Y48G1C.4	phosphatidylGlycerophosphate Synthase	Enzyme		a	a	a	a				r	5.2	5.31
WBGene00000142	aos-1	ubiquitin activating enzyme	Enzyme	a	a	a	a	a				r	5.2	2.75
WBGene00018677	F52C9.7	uncharacterized conserved protein	Enzyme	a		a	a	a				r	5.2	2.28
WBGene00007201	exos-4.1	ribonuclease PH like	Enzyme	a	a	a	a	a				r	5.2	0
WBGene00008053	cdc-48.2	P97 protein	Enzyme	a	a	a	a	a	a			a	5.1	62.9943
WBGene00007352	cdc-48.1	transitional endoplasmic reticulum ATPase homolog 1 (P97 protein)	Enzyme	a	a	a	a	a	a			a	5.1	57.6793
WBGene00004505	rpt-5	26S proteasome regulatory complex, ATPase RPT5	Enzyme	a	a	a	a	a	a			r	4.8	129.01
WBGene00020423	T10F2.4	mRNA splicing factor	Enzyme		a	a	a	a	a			r	4.8	18.35
WBGene00015464	C05C8.7	mannose-6-phosphate isomerase	Enzyme		a	a	a	r	a			a	4.8	2.00892
WBGene00021466	Y39G10aR.8	translation initiation factor 2, gamma subunit (eIF-2gamma; GTPase)	Enzyme		a	a	a					r	4.6	159.4
WBGene00004504	rpt-4	proteasome Regulatory Particle, ATPase-like	Enzyme		a	a	a					r	4.6	135.99
WBGene00003922	pas-1	proteasome component (A-type)	Enzyme		a	a	a					r	4.6	127.68
WBGene00019168	H06I04.3	putative SAM-dependent rRNA methyltransferase SPB1	Enzyme	a		a	a	r				r	4.6	126.09
WBGene00003925	pas-4	proteasome A-type submit	Enzyme	a	a	a	a	r				r	4.6	110.14
WBGene00003927	pas-6	protease	Enzyme		a	a	a					r	4.6	97.18
WBGene00011043	R05H10.2	RNA recognition motif. (aka RRM, RBD, or RNP domain) (2 domains)	Enzyme		a	a	a	r				r	4.6	96.34
WBGene00003155	mcm-3	DNA replication licensing factor MCM3	Enzyme		a	a	a	s				r	4.6	66.99
WBGene00004337	rfc-1	replication factor C 140 KD subunit like	Enzyme		a	a	a	r				r	4.6	66.84
WBGene00013880	mppb-1	mitochondrial processing peptidase	Enzyme	a		a	a	r				r	4.6	66.28
WBGene00000099	air-2	aurora/Ipl1-related serine/threonine protein kinase	Enzyme		a	a	a					r	4.6	60.96
WBGene00000382	cdc-6	pre-initiation complex, subunit CDC6, AAA+ superfamily ATPase	Enzyme	a		a	a	s				r	4.6	60.08
WBGene00000197	ars-2	aminoacyl-tRNA synthetase	Enzyme	a		a	a					r	4.6	59.49
WBGene00018409	F44B9.8	ARPA	Enzyme		a	a	a	r				r	4.6	55.01
WBGene00010405	H19N07.1	elongation factor	Enzyme	a		a	a	s				r	4.6	38.96
WBGene00002238	krs-1	lysyl-tRNA synthetase	Enzyme	a		a	a	s				r	4.6	36.24
WBGene00020437	T12a2.2	oligosaccharyltransferase, STT3 subunit	Enzyme	a	a	a	a					r	4.6	31.88
WBGene00004392	rnr-2	ribonuclease-diphosphate reductase M2	Enzyme	a		a	a	r				r	4.6	30.71
WBGene00020868	T27F7.3	GPI-alpha-mannosyltransferase III (GPI10/PIG-B) involved in glycosylphosphatidylinositol anchor biosynthesis	Enzyme		a	a	a	r				r	4.6	30.63
WBGene00009163	drsh-1	RNase III-type ribonuclease	Enzyme	a		a	a	r				r	4.6	29.36
WBGene00021061	W06E11.1	RNA Polymerase C (III) 37 kDa subunit	Enzyme	a		a	a	s				r	4.6	28.5
WBGene00002845	let-711	NOT1, core subunit of CCR4/NOT complex	Enzyme	a		a	a					r	4.6	23.03
WBGene00010665	K08E3.5	UDP-glucose pyrophosphorylase	Enzyme	a	a	a	a	r	s			r	4.6	18.17
WBGene00019693	M01a10.3	oligosaccharyltransferase, delta subunit (ribophorin II)	Enzyme	a		a	a	s				r	4.6	14.22
WBGene00011064	R06C7.5	adenylosuccinate lyase	Enzyme		a	a	a	r	s			r	4.6	13.44
WBGene00007965	C36a4.4	UDP-N-acetylglucosamine pyrophosphorylase	Enzyme	a		a	a	s				r	4.6	12.44
WBGene00006699	uba-1	ubiquitin activating enzyme UBA1	Enzyme	a	a	a	a	s				r	4.6	11.91
WBGene00000800	crs-1	aminoacyl-tRNA synthetase	Enzyme	a		a	a					r	4.6	10.79
WBGene00019698	M01B12.5	RIO Kinase RIOK1	Enzyme	a		a	a	r				r	4.6	9.98
WBGene00006936	vrs-2	valyl tRNA Synthetase	Enzyme	a		a	a					r	4.6	9.33
WBGene00016020	sptl-1	aminotransferase	Enzyme		a	a	a	r	s			r	4.6	9.28
WBGene00000466	cel-1	mRNA capping enzyme	Enzyme	a		a	a	s	s			r	4.6	1.43
WBGene00021347	rpb-10	RNA polymerase II, rbp10 subunit	Enzyme		a	a	a	a			a	r	4.5	216.42
WBGene00004502	rpt-2	26S proteasome regulatory complex, ATPase RPT2	Enzyme	a	a	a	a	a		a		r	4.5	135.71
WBGene00003948	pbs-2	20S proteasome, regulatory subunit beta type PSMB7/PSMB10/PUP1	Enzyme	a	a	a	a	a			a	r	4.5	87.43
WBGene00004042	plk-1	protein kinase	Enzyme	a		a	a	a				a	4.5	83.7731
WBGene00010230	F58a4.9	DNA-directed RNA polymerase, subunit L	Enzyme		a	a	a	a			a	r	4.5	69.01
WBGene00001336	ers-1	tRNA synthetases class I (E and Q)	Enzyme	a	a	a	a	a		a		r	4.5	36.73
WBGene00001094	drs-1	aspartyl-tRNA synthetase	Enzyme	a	a	a	a	a			a	r	4.5	25.2
WBGene00008149	pyp-1	inorganic pyrophosphatase	Enzyme	a	a	a	a	a			a	r	4.5	9.98
WBGene00021844	Y54E10BR.5	signal peptidase I	Enzyme		a	a	a	a			a	r	4.5	6.43
WBGene00019679	K12H4.4	signal peptidase	Enzyme		a	a	a	a			a	r	4.5	2.11
WBGene00009006	F21D5.1	phosphoacetylglucosamine mutase	Enzyme	a	a	a	a	r	a			r	4.4	61.52
WBGene00003156	mcm-4	DNA replication licensing factor, MCM4 component	Enzyme	a		a	a	r	a			r	4.4	53.15
WBGene00000226	atl-1	phosphatidylinositol 3-kinase	Enzyme	a		a	a	r	a			r	4.4	7.58
WBGene00003401	mpk-1	MAP Kinase	Enzyme	a		a		a				r	3.9	167.12
WBGene00000366	cbp-1	bromodomain	Enzyme	a		a		a				r	3.9	119.07
WBGene00000479	cgh-1	ATP-dependent RNA helicase	Enzyme	a		a	r	a				r	3.9	114.15
WBGene00004302	ran-1	GTP-binding protein	Enzyme		a	a		a				r	3.9	101.3
WBGene00020950	W02F12.5	dihydrolipoamide succinyltransferase	Enzyme	a	a	a	r	a	s			r	3.9	77.41
WBGene00000230	atp-3	ATPase	Enzyme		a	a	r	a				r	3.9	72.98
WBGene00008414	D2030.4	NADH:CoQ oxidoreductase subunit B18	Enzyme		a	a		a				r	3.9	66.4
WBGene00002363	let-92	serine/threonine protein phosphatase	Enzyme	a	a	a		a				r	3.9	49.26
WBGene00004268	rab-5	RAS-related protein	Enzyme	a	a	a	r	a				r	3.9	46.21
WBGene00004274	rab-11.1	ras-related protein	Enzyme	a	a	a		a				r	3.9	40.81
WBGene00006868	vab-1	tyrosine kinase, EPH (ephrin) receptor family	Enzyme	a		a		a				r	3.9	40.17
WBGene00012553	cco-2	cytochrome c oxidase	Enzyme		a	a	r	a				r	3.9	33.68
WBGene00022170	Y71H2aM.5	cytochrome c oxidase, subunit Vib/COX12	Enzyme		a	a	r	a				r	3.9	28.21
WBGene00010015	F54B3.3	ATPases associated with various cellular activities (AAA)	Enzyme		a	a		a				r	3.9	26.01
WBGene00003040	lin-59	putative transcription factor ASH1/LIN-59	Enzyme	a		a		a				r	3.9	25.84
WBGene00006708	ubc-13	E2 ubiquitin-conjugating enzyme	Enzyme		a	a	r	a				r	3.9	25.72
WBGene00006383	taf-2	TATA binding protein associated factor	Enzyme	a		a	s	a				r	3.9	25.07
WBGene00014054	ZK669.4	lipoamide acyltransferase	Enzyme	a		a		a	s			r	3.9	18.84
WBGene00000202	exos-4.2	exosome (multiexonuclease complex) component	Enzyme		a	a		a				r	3.9	18.59
WBGene00019505	K07H8.3	subunit of the major N alpha-acetyltransferase	Enzyme		a	a	r	a				r	3.9	18.05
WBGene00006920	vha-11	vacuolar proton-translocating ATPase subunit	Enzyme	a	a	a	r	a				r	3.9	14.54
WBGene00001793	gsy-1	glycogen synthase	Enzyme	a		a		a				r	3.9	13.3
WBGene00006754	unc-15	paramyosin	Enzyme	a	a	r		a				r	3.9	10.92
WBGene00001007	dli-1	dynein light intermediate chain	Enzyme	a	a	a		a				r	3.9	9.39
WBGene00006707	ubc-12	ubiquitin-conjugating enzymes	Enzyme	a		a	r	a				r	3.9	9.07
WBGene00010631	cash-1	nuclear autoantigen	Enzyme		a	a		a				r	3.9	5.31
WBGene00016498	ppn-1	protease inhibitor	Enzyme	a		a		a				r	3.9	2.5
WBGene00001130	dyn-1	dynamin	Enzyme	a	a	a		a				r	3.9	2.23
WBGene00004279	rab-21	ras-related protein	Enzyme		a	a		a				r	3.9	1.83
WBGene00004186	prpf-4	U4/U6-associated splicing factor PRP4	Enzyme	a		a		a				r	3.9	1.21
WBGene00022069	eel-1	E3 ubiquitin-protein ligase/Putative upstream regulatory element binding protein	Enzyme		a	a	r	a				r	3.9	0
WBGene00006946	wrs-2	tryptophanyl (W) tRNA Synthetase	Enzyme	a		a	r	a				r	3.9	0
WBGene00007027	ssl-1	yeast Swi2/Snf2-Like	Enzyme	a		a	r	a				r	3.9	0
WBGene00009335	F32D8.13	phosphomevalonate kinase	Enzyme		a	a		a				r	3.9	0
WBGene00007355	rpb-6	DNA directed RNA polymerase	Enzyme	a	a	a	a	s			a	r	3.7	219.55
WBGene00019246	rpb-5	RNA polymerase	Enzyme		a	a	a	s			a	r	3.7	216.29
WBGene00009078	rpb-12	RNA polymerases I, II and III shared polypeptide (approx 7kd)	Enzyme		a	a	a				a	r	3.7	205.92
WBGene00000405	cdk-1	cyclin-dependent kinase	Enzyme	a	a	a	a					a	3.7	175.911
WBGene00004506	rpt-6	triple A ATPase	Enzyme		a	a	a					a	3.7	140.962
WBGene00010785	top-2	DNA topoisomerase II	Enzyme	a		a	a	r				a	3.7	135.705
WBGene00009035	F22B3.4	glucosamine-fructose-6-phosphate aminotransferase	Enzyme	a	a	a	a					a	3.7	102.293
WBGene00003951	pbs-5	proteasome A-type and B-type	Enzyme	a	a	a	a			a	a	r	3.7	100.69
WBGene00006537	tbb-2	beta-tubulin	Enzyme	a	a	a	a			a	a	a	3.7	93.8468
WBGene00018991	F56F11.4	26S protease regulatory subunit	Enzyme		a	a	a					a	3.7	85.9829
WBGene00001647	gna-2	glucosamine 6-phosphate N-acetyltransferase	Enzyme	a	a	a	a	r			a	a	3.7	78.4835
WBGene00006538	tbb-4	beta-tubulin	Enzyme	a	a	a	a			a	a	a	3.7	72.0921
WBGene00001748	gsp-2	serine/threonine protein phosphatase	Enzyme	a	a	a	a					a	3.7	68.0558
WBGene00019061	F58F12.1	ATP synthase	Enzyme		a	a	a	s			a	r	3.7	66.62
WBGene00003171	mec-7	beta-tubulin	Enzyme	a	a	a	a			a	a	a	3.7	51.7177
WBGene00006536	tbb-1	beta-tubulin	Enzyme	a	a	a	a			a	a	a	3.7	49.2198
WBGene00002202	kin-19	casein kinase I	Enzyme	a	a	a	a					a	3.7	47.4656
WBGene00001398	fat-6	delta-9 fatty acid desaturase	Enzyme	a		a	a					a	3.7	47.0144
WBGene00000248	ben-1	beta-tubulin	Enzyme	a	a	a	a			a	a	a	3.7	38.3114
WBGene00019322	K02F2.2	S-adenosylhomocysteine hydrolase	Enzyme	a	a	a	a	r		a		r	3.7	36.48
WBGene00007009	wwp-1	E3 ubiquitin ligase	Enzyme	a	a	a	a					a	3.7	36.3407
WBGene00009575	F40F8.1	UMP-CMP kinase like	Enzyme	a	a	a	a				a	a	3.7	34.9676
WBGene00002203	kin-20	casein kinase I (epsilon/delta)	Enzyme	a	a	a	a					a	3.7	29.43
WBGene00000407	cdk-5	cyclin dependent kinase 5 homolog	Enzyme	a	a	a	a					a	3.7	29.3599
WBGene00020683	T22D1.4	glycotransferase	Enzyme	a		a	a	s		a		r	3.7	22.37
WBGene00022455	Y110a7a.4	thymidylate synthase	Enzyme		a	a	a	r			a	r	3.7	21.72
WBGene00018007	F33D11.10	intiation factor/helicase	Enzyme	a	a	a	a	s				a	3.7	15.1613
WBGene00022029	Y65B4A.6	ATP-dependent RNA helicase	Enzyme	a	a	a	a	s				a	3.7	15.1058
WBGene00022854	cin-4	DNA topoisomerase	Enzyme	a		a	a	r				a	3.7	14.3371
WBGene00001747	gsp-1	serine/threonine protein phosphatase	Enzyme	a	a	a	a					a	3.7	11.1199
WBGene00008546	F07A11.2	glucosamine-fructose-6-phosphate aminotransferase	Enzyme	a	a	a	a					a	3.7	6.01835
WBGene00004068	pnk-1	protein disulfide isomerase	Enzyme		a	a	a					a	3.7	0.559205
WBGene00022281	abtm-1	ABC transporter	Enzyme	a	a	a	a					a	3.7	0
WBGene00003162	mdh-1	malate dehydrogenase	Enzyme	a	a	a	r	r				r	3.4	98.07
WBGene00002162	isp-1	ubiquinol-cytochrome C reductase	Enzyme		a	a	r	s	s			r	3.4	85.58
WBGene00000409	cdk-8	cyclin c-dependent kinase CDK8	Enzyme		a	a	r	r				r	3.4	57.32
WBGene00007000	tufm-1	TU elongation Factor (EF-Tu), Mitochondrial	Enzyme	a		a	r	s				r	3.4	37.29
WBGene00010369	H06O01.2	chromodomain-helicase-DNA-biniding protein	Enzyme	a		a	r	r				r	3.4	27.63
WBGene00012205	W02B12.10	methyltransferase-like protein	Enzyme		a	a	r	r				r	3.4	26.02
WBGene00011481	imp-2	yeast YKK0 like	Enzyme	a		a	r	r				r	3.4	17.31
WBGene00007555	tag-242	HEAT repeat-containing protein	Enzyme		a	a	r	r				r	3.4	14.56
WBGene00011409	T04a8.7	1,4-Alpha-glucan branching enzyme	Enzyme		a	a	r	r				r	3.4	13.48
WBGene00020696	T22F3.3	muscle glycogen phosphorylase	Enzyme	a	a	a	r	r				r	3.4	9.62
WBGene00007188	B0464.9	predicted acetyltransferases and hydrolases with the alpha/beta hydrolase fold	Enzyme	a	a	a	r	r				r	3.4	6.35
WBGene00001590	gip-2	biotin/lipoate A/B protein ligase	Enzyme		a	a	r	r				r	3.4	2.46
WBGene00007464	C08H9.3	glucosyltransferase	Enzyme	a		a	r	r				r	3.4	1.7
WBGene00007707	C25a1.5	cytochrome b5	Enzyme		a	a	r	r				r	3.4	1.69
WBGene00008400	drh-3	RNA helicase like	Enzyme	a		a	r	s				r	3.4	0.43
WBGene00000229	atp-2	ATP synthase beta chain	Enzyme	a	a	a	r					r	3.3	102.44
WBGene00009082	F23B12.5	dihyrolipoamide acetyltransferase component (pyruvate dehydrogenase complex)	Enzyme	a		a	r	s				r	3.3	64
WBGene00004271	rab-7	ras related protein	Enzyme	a	a	a	r					r	3.3	52.35
WBGene00013025	vha-13	ATP synthase alpha and beta subunits ; ATP synthase ab C terminal	Enzyme	a		a	r					r	3.3	48.46
WBGene00004980	spk-1	SR Protein Kinase	Enzyme	a		a	r					r	3.3	38.83
WBGene00004297	rad-51	helix-hairpin-helix motif.	Enzyme	a		a	r	a	a			r	3.3	38.36
WBGene00006940	wee-1.3	cyclin-dependent kinase WEE1	Enzyme	a	a	a	r					r	3.3	36.29
WBGene00000151	apn-1	AP endonuclease (family 2)	Enzyme	a		r	r					r	3.3	35.52
WBGene00010130	vha-14	membrane-associated atpase gamma chain	Enzyme		a	a	r					r	3.3	25.51
WBGene00001005	dlc-1 encodes a dynein light chain 1, required for viability, that inhibits DHC-1 in vivo; DLC-1 is 92-95% identical to its orthologs human DYNLL1 (OMIM:601562) and DYNLL2 (OMIM:608942); DLC-1 is paralogous to DLC-2/-6; DLC-1 is expressed in adult body wall muscle, and in larval and adult pharynx, posterior intestine, and nervous system (e.g., ventral nerve cord, head neurons, and tail neurons); …	dynein light chain 1	Enzyme		a	a	r					r	3.3	9.9
WBGene00004341	rfl-1	NEDD8-activating complex, catalytic component UBA3	Enzyme		a	a	r	a	a			r	3.3	7.26
WBGene00000275	bub-1	mitotic checkpoint serine/threonine protein kinase	Enzyme	a		a	r		s			r	3.3	4.91
WBGene00004085	pph-4.1	serine/threonine protein phosphatase	Enzyme	a		a	r	a	a			a	3.1	54.0559
WBGene00001744	grs-1	glycyl-tRNA synthetase	Enzyme	a	a	a		a	a		a	r	3.1	42.3
WBGene00004086	pph-4.2	serine/threonine protein phosphatase	Enzyme	a		a	r	a	a			a	3.1	6.19243
WBGene00011527	cchl-1	cyctochrome c1 heme lyase	Enzyme		a	a		r	s			r	2.5	6.09
WBGene00001167	eft-2	elongation factor Tu family (contains ATP/GTP binding P-loop)	Enzyme	a	a	a		s				r	2.4	105.17
WBGene00020417	nuo-2	NADH-ubiquinone oxidoredutase 30 kd subunit	Enzyme	a	a	a		r				r	2.4	66.55
WBGene00008311	rskn-2	ribosomal protein S6 kinase/ RSK-p90 kinase homolog	Enzyme	a		a		s				r	2.4	59.89
WBGene00013094	Y51H1a.3	NADH:ubiquinone oxidoreductase	Enzyme		a	a		r				r	2.4	59.27
WBGene00019401	nuo-4	NADH dehydrogenase	Enzyme		a	a		r				r	2.4	53.21
WBGene00021800	Y53G8aL.2	NADH:ubiquinone oxidoreductase, NDUFA9/39kDa subunit	Enzyme	a	a	a		r				r	2.4	47.88
WBGene00015125	B0303.3	acetyl-coa acetyltransferase	Enzyme	a		a		r				r	2.4	39.24
WBGene00008514	F02a9.4	propionyl-CoA carboxylase	Enzyme		a	a		r				r	2.4	34.29
WBGene00003183	mei-1	MEI-1 meiotic spindle formation protein	Enzyme	a		a		r				r	2.4	33.39
WBGene00004762	sel-5	ARK protein kinase family	Enzyme	a		a		r				r	2.4	33
WBGene00003916	par-1	serine/threonine kinase (KIN1/SNF1/Nim1 subfamily)	Enzyme	a	a	a		s				r	2.4	30.4
WBGene00004391	rnr-1	ribonucleoside-disphosphate reductase large chain	Enzyme	a	a	a		r				r	2.4	29.01
WBGene00017125	acdh-12	isovaleryl-CoA dehydrogenase	Enzyme		a	a		r				r	2.4	21.41
WBGene00013709	csnk-1	casein kinase (serine/threonine/tyrosine protein kinase)	Enzyme	a		a		r				r	2.4	21.27
WBGene00004259	pyr-1	carbamyl phosphate synthetase	Enzyme	a		a		r				r	2.4	15.69
WBGene00006974	zen-4	kinesin-like protein	Enzyme	a		a		r				r	2.4	14.26
WBGene00006626	tsn-1	human 100 kDa activator protein	Enzyme	a		a		r				r	2.4	12.43
WBGene00020107	R151.2	phosphoribosyl pyrophosphate synthetase 1	Enzyme	a	a	a		r				r	2.4	11.57
WBGene00012316	W06H3.3	CTP synthase (UTP-ammonia lyase)	Enzyme		a	a		r				r	2.4	10.91
WBGene00000081	ads-1	alkyl-dihydroxyacetonephosphate synthase	Enzyme	a		a		r				r	2.4	9.84
WBGene00001093	drp-1	dynamin-like protein	Enzyme	a		a		r				r	2.4	7.95
WBGene00002215	klc-2	kinesin light chain	Enzyme	a		a		r				r	2.4	4.38
WBGene00001008	dlk-1	mitogen-activated protein kinase kinase kinase	Enzyme		a	a		r				r	2.4	3.97
WBGene00002192	kin-4	serine/threonine kinase	Enzyme	a		a		r				r	2.4	2.76
WBGene00020139	T01B11.2	aminotransferase	Enzyme		a	a		r				r	2.4	2.32
WBGene00011967	pir-1	tyrosine specific protein phosphatase	Enzyme	a	a	a		r				r	2.4	2.3
WBGene00003253	mig-22	abnormal cell MIGration	Enzyme	a		a		r				r	2.4	0.88
WBGene00022052	Y67D2.2	unknown	Enzyme	a	a	a		r				r	2.4	0.51
WBGene00010794	LLC1.3	dihydrolipoamide dehydrogenase	Enzyme	a	a	a	r	r	a			r	2.3	61.6
WBGene00017268	F08F8.2	hydroxymethylglutaryl-coA reductase	Enzyme	a		a		s	a			r	2.3	31.93
WBGene00003130	map-2	methionine aminopeptidase	Enzyme	a	a	a	r	r	a			r	2.3	13.98
WBGene00000939	dcr-1	dead box helicase	Enzyme	a		a			a			r	2.3	12.24
WBGene00006465	tag-114	protein farnesyltransferase beta subunit	Enzyme	a		a	r	r	a			r	2.3	11.93
WBGene00006918	vha-9	H+-transporting ATPase	Enzyme		a	a	r	s	s		a	r	2.3	10.86
WBGene00006568	thk-1	thymidine kinase	Enzyme		a	a			a			r	2.3	7.94
WBGene00019004	xpg-1	DNA repair protein	Enzyme		a	a	r	s	a			r	2.3	5.89
WBGene00006724	ubh-4	thiolesterase	Enzyme		a	a			s			r	2.3	4.35
WBGene00010809	M01F1.3	lipoic acid synthase	Enzyme	a	a	a	r	r	a			r	2.3	1.99
WBGene00004418	rpl-7	ribosomal protein	Enzyme		a	a		a			a	r	2.1	239.4
WBGene00002083	inf-1	eukaryotic initiation factor 4A	Enzyme	a	a	a		a		a	a	r	2.1	173.34
WBGene00010419	H28O16.1	ATP synthase alpha and beta subunits, ATP synthase Alpha chain, C terminal	Enzyme	a	a	a	r	a	s	a		r	2.1	115.01
WBGene00020757	ucr-2.3	ubiquinol-cytochrome C reductase complex core protein 2	Enzyme		a	a	r	a				a	2.1	85.7555
WBGene00006921	vha-12	vacuolar ATP synthase (strong)	Enzyme	a	a	a	r	a		a		a	2.1	80.0016
WBGene00022089	Y69a2aR.18	F0F1-type ATP synthase, gamma subunit	Enzyme		a	a	r	a			a	r	2.1	62.19
WBGene00004204	psa-4	SNF2 alpha-like DNA/RNA helicase	Enzyme	a		a		a				a	2.1	61.0442
WBGene00002344	let-70	ubiquitin-conjugating enzyme E2-17 KD	Enzyme		a	a		a			a	r	2.1	50.64
WBGene00002694	let-502	rho-binding Ser/Thr kinase	Enzyme	a		a		a		a		r	2.1	33.91
WBGene00022461	tag-300	ATP synthase	Enzyme	a	a	a		a		a		a	2.1	30.7625
WBGene00009126	F25H5.3	pyruvate kinase	Enzyme	a	a	a		a		a		a	2.1	27.2933
WBGene00000371	cco-1	cytochrome c oxidase	Enzyme	a	a	a	s	a			a	r	2.1	27.11
WBGene00006917	vha-8	ATPase	Enzyme		a	a	r	a			a	r	2.1	26.9
WBGene00013894	ZC434.8	arginine kinase	Enzyme	a	a	a		a				a	2.1	23.9057
WBGene00020831	T26C12.1	acetolactate synthase	Enzyme	a		a		a				a	2.1	22.1706
WBGene00006416	tag-32	S-adenosylmethionine synthetase	Enzyme	a		a		a		a		a	2.1	21.6614
WBGene00020507	vha-15	ATPase subunit	Enzyme	a	a	a	r	a	s			a	2.1	17.2112
WBGene00006919	vha-10	vacuolar H+-ATPase V1 sector, subunit G	Enzyme		a	a	r	a			a	r	2.1	13.09
WBGene00004076	pod-2	acetyl-CoA carboxylase	Enzyme	a	a	a		a				a	2.1	11.7319
WBGene00001137	eat-6	Na(+)/K(+) ATPase alpha subunit	Enzyme	a		a		a				a	2.1	10.4174
WBGene00010456	K01C8.1	threonine dehydratase	Enzyme	a	a	a		a	s			a	2.1	4.06771
WBGene00006607	tre-1	glycosyl hydrolase	Enzyme	a		a		a	r			a	2.1	0.458762
WBGene00006512	abcf-1	ABC transporter	Enzyme	a	a	a		a		a		r	2.1	0.44
WBGene00006611	tre-5	trehalase	Enzyme	a		a		a	r			a	2.1	0
WBGene00000498	chk-1	CHK1-like serine threonine protein kinase	Enzyme	a		a	r	r	a			a	2	69.9249
WBGene00010204	F57F5.1	cysteine protease	Enzyme	a	a	a		r	a	a	a	a	2	39.4989
WBGene00015203	B0495.2	protein kinase	Enzyme	a		a		s	a			a	2	37.5479
WBGene00001503	fum-1	fumarase	Enzyme	a	a	a	r		a	a	a	r	2	35.97
WBGene00021022	W04B5.5	protein kinase	Enzyme	a		a		r	a			a	2	31.8921
WBGene00003931	pat-4	integrin-linked kinase	Enzyme	a		a		r	a	a		r	2	21.59
WBGene00001134	eat-3	GTP-binding protein	Enzyme	a		a		s	a	a		r	2	2.97
WBGene00009119	F25H2.5	nucleoside diphosphate kinase	Enzyme		a	a	r	r			a	r	1.9	62.42
WBGene00015413	C04C3.3	pyruvate dehydrogenase	Enzyme	a	a	a	r	s		a		r	1.9	35.35
WBGene00007108	B0035.5	glucose-6-phosphate-1-dehydrogenase	Enzyme	a		a	r	r		a		r	1.9	19.39
WBGene00012148	VF13D12L.1	myo-inisitol-1-phosphate synthase	Enzyme	a		a	r	r		a		r	1.9	7.62
WBGene00011122	cpt-2	carnitine palmitoyltransferase II	Enzyme		a	a	r	s			a	r	1.9	6.59
WBGene00020784	tat-4	ATPase	Enzyme	a		a	r	r				a	1.9	3.97888
WBGene00020268	T05H4.5	NADH-cytochrome B5 reductase	Enzyme		a	a	r	r				a	1.9	3.1619
WBGene00020267	T05H4.4	NADH-cytochrome B5 reductase	Enzyme		a	a	r	r				a	1.9	2.33742
WBGene00016395	C34B2.10	signal peptidase	Enzyme		a	a	r	s			a	r	1.9	1.36
WBGene00003061	lpd-5	nadh dehydrogenase (ubiquinone) fe-s protein 4	Enzyme		a	a		r	s		a	r	1.7	52.43
WBGene00004969	spe-15	myosin	Enzyme	a		a		r	r	a		a	1.7	7.06138
WBGene00003954	pcm-1	L-isoaspartyl/D-aspartyl methyltransferase	Enzyme	a	a	a		r	r		a	r	1.7	2.37
WBGene00018391	rpb-4	RNA Polymerase II (B) subunit	Enzyme		a	a	r				a	r	1.6	177.02
WBGene00000967	dhs-3	3-oxoacyl-[acyl-carrier protein] reductase	Enzyme		a	a	r					a	1.6	99.5736
WBGene00020679	T22B11.5	2-oxoglutarate dehydrogenase	Enzyme	a	a	a	r					a	1.6	90.3596
WBGene00002891	let-767	steroid dehydrogenase	Enzyme	a	a	a	r					a	1.6	83.9646
WBGene00001746	gsk-3	glycogen synthase kinase-3	Enzyme	a	a	a						r	1.6	82.35
WBGene00020181	T02H6.11	ubiquinol-cytochrome c reductase complex subunit	Enzyme		a	a	r				a	r	1.6	67.9
WBGene00009664	F43G9.1	isocitrate dehydrogenase	Enzyme		a	a						r	1.6	67.85
WBGene00015551	C06G3.5	adeonsine deaminase	Enzyme	a	a	a	r					a	1.6	63.2843
WBGene00012376	nduf-7	NADH-ubiquinone oxidoreductase 20 KD subunit	Enzyme		a	a						r	1.6	59.84
WBGene00003831	nuo-1	NADH-ubiquinone oxidoreductase	Enzyme	a	a	a						r	1.6	55.78
WBGene00006433	sdhb-1	succinate dehydrogenase (ubiquinone) iron sulphur protein	Enzyme	a	a	a	r				a	r	1.6	50.91
WBGene00018963	ucr-1	mitochondrial processing protease enhancing protein	Enzyme	a	a	r						r	1.6	46.66
WBGene00000387	cdc-25.2	CDC25 phosphatase homolog	Enzyme		a	a	r					a	1.6	45.8691
WBGene00009440	F35G12.2	isocitrate dehydrogenase	Enzyme	a	a	a	r					a	1.6	41.6374
WBGene00012354	W09C5.8	cytochrome c oxidase, subunit IV/COX5b	Enzyme	a	a	a						r	1.6	33.75
WBGene00003150	mbk-2	dual-specificity Yak1-related kinase	Enzyme	a		a	r					a	1.6	33.1243
WBGene00007777	C27D8.1	casein kinase (serine/threonine/tyrosine protein kinase)	Enzyme	a	a	r						r	1.6	32.47
WBGene00008746	F13E6.2	uridylate kinase/adenylate kinase	Enzyme	a		r						r	1.6	31.1
WBGene00008780	F14B4.2	hexokinase	Enzyme	a	a	a				a		r	1.6	30.18
WBGene00008506	F01G10.1	transketolase	Enzyme	a	a	a						r	1.6	29.85
WBGene00012803	Y43F4B.5	phosphoglucomutase and phosphomannomutase phosphoserine	Enzyme	a		a	r			a		r	1.6	23.51
WBGene00016844	C50F7.4	succinyl-CoA synthetase beta chain	Enzyme		a	a	r					a	1.6	22.7739
WBGene00019885	R05D8.7	reductases with broad range of substrate specificities	Enzyme	a	a	r						r	1.6	18.8
WBGene00011510	T05H10.6	pyruvate dehydrogenase E1 alpha subunit	Enzyme	a	a	a	r				a	r	1.6	16.45
WBGene00000962	dhc-1	dynein heavy chain	Enzyme	a	a	a	r			a		a	1.6	15.1912
WBGene00020089	R119.3	dehydrogenase	Enzyme		a	r						r	1.6	14.58
WBGene00021952	vha-19	V0 subunit of V-ATPase	Enzyme		a	r					a	r	1.6	13.53
WBGene00006923	vhp-1	protein tyrosine phosphatase	Enzyme		a	a						r	1.6	13.28
WBGene00006518	tag-173	2-oxoisovalerate dehydrogenase	Enzyme	a	a	a					a	r	1.6	13.01
WBGene00020910	W01A11.2	acyl-CoA:diacylglycerol acyltransferase	Enzyme	a	a	a	r					a	1.6	12.4325
WBGene00017442	F13H8.9	nitrogen fixation (NIFS)	Enzyme	a		a						r	1.6	9.48
WBGene00003153	mca-3	plasma membrane Ca2+ ATPase	Enzyme	a		a	r					a	1.6	9.46603
WBGene00019001	F57B10.3	phosphoglycerate mutase	Enzyme	a	a	r						r	1.6	8.78
WBGene00006579	tlk-1	tousled-like protein kinase	Enzyme	a		a						r	1.6	7.97
WBGene00004003	pgp-9	multidrug resistance protein (p-glycoprotein) (2 domains)	Enzyme		a	a	r					a	1.6	7.77719
WBGene00000098	air-1	aurora/Ipl1-related serine/threonine protein kinase	Enzyme	a		r						r	1.6	7.53
WBGene00000254	bli-4	subtilase	Enzyme	a	a	a	r					a	1.6	7.04062
WBGene00004736	sca-1	Ca[2+] ATPase	Enzyme	a		a	r			a		a	1.6	6.87549
WBGene00012166	W01a8.4	mitochondrial NADH dehydrogenase (ubiquinone) complex (complex I) subunit	Enzyme		a	r					a	r	1.6	6.23
WBGene00004020	pho-1	intestinal acid phosphatase	Enzyme		a	r						r	1.6	5.55
WBGene00013881	ZC410.3	man(9)-alpha-mannosidase	Enzyme	a		a	r					a	1.6	5.38216
WBGene00000386	cdc-25.1	CDC25 phosphatase homolog	Enzyme		a	a	r					a	1.6	5.13384
WBGene00016356	C33F10.8	protein tyrosine phosphatase	Enzyme	a	a	r					a	r	1.6	4.8
WBGene00011803	T16G12.1	aminopeptidase	Enzyme	a		r						r	1.6	4.6
WBGene00015116	B0286.3	saicar synthetase/air carboxlyase	Enzyme	a	a	a						r	1.6	3.43
WBGene00009161	F26E4.6	cytochrome c oxidase	Enzyme		a	r						r	1.6	3.12
WBGene00017926	F29C4.2	unknown	Enzyme		a	r					a	r	1.6	2.64
WBGene00006739	ulp-4	ubiquitin-like protease	Enzyme		a	r						r	1.6	2.27
WBGene00020149	T01D1.4	uncharacterized conserved protein, contains double-stranded beta-helix domain	Enzyme		a	r					a	r	1.6	1.9
WBGene00010416	H25P06.1	hexokinase	Enzyme	a	a	r						r	1.6	1.65
WBGene00017982	F32D1.2	ATP synthase epsilion chain	Enzyme		a	a						r	1.6	1.34
WBGene00000788	cpz-1	cysteine proteinase	Enzyme	a	a	a					a	r	1.6	0.97
WBGene00001479	fmo-4	flavin-containing monoxygenase	Enzyme	a		a	r					a	1.6	0
WBGene00013132	strd-1	STRAD (yeast STE20 Related Adaptor protein) homolog	Enzyme		a	a					a	r	1.6	0
WBGene00019362	cdk-2	cyclin-dependent kinase CDK2	Enzyme		a	r						r	1.6	0
WBGene00022169	Y71H2aM.4	NADH:ubiquinone oxidoreductase, NDUFC2/B14.5B subunit	Enzyme		a	r						r	1.6	0
WBGene00009865	F49B2.6	unknown	Enzyme	a		a						r	1.6	0
WBGene00011037	R05D11.9	predicted membrane-anchored protein	Enzyme	a		r						r	1.6	0
WBGene00002191	kin-3	casein kinase II alpha, catalytic subunit	Enzyme	a	a	a		s		a		r	1.4	94.99
WBGene00020636	T20H4.5	mitochondrial complex I 23K chain	Enzyme		a	a		r			a	r	1.4	72.99
WBGene00009992	F53F4.10	NADH-ubiquinone dehydrogenase 24 KD subunit	Enzyme	a	a	a		r		a		r	1.4	67.66
WBGene00021562	nuo-5	NADH-ubiquinone reductase	Enzyme	a	a	a		s			a	r	1.4	60.18
WBGene00020347	T08B2.7	3-hydroxyacyl-CoA dehydrogenase	Enzyme	a	a	a		r		a		a	1.4	54.526
WBGene00011884	enol-1	enolase	Enzyme	a	a	a		s		a		r	1.4	49.03
WBGene00006619	try-1	plasminogen	Enzyme		a	a			s		a	r	1.4	44.88
WBGene00019890	R05F9.6	phosphoglucomutase	Enzyme	a		a		r		a		r	1.4	44.72
WBGene00003225	mev-1	succinate dehydrogenase cytochrome b chain	Enzyme		a	a		r			a	r	1.4	41.53
WBGene00012144	T28H10.3	vacuolar processing enzyme like	Enzyme		a	a			r		a	r	1.4	28.38
WBGene00002169	isw-1	chromatin remodeling ATPase	Enzyme	a	a	a		r			a	r	1.4	25.94
WBGene00014172	clpp-1	CLPP-like protease	Enzyme		a	a		r			a	r	1.4	21.55
WBGene00022199	Y71H10A.1	phosphofructokinase	Enzyme	a	a	a		r		a		a	1.4	21.33
WBGene00020036	R12E2.11	purine/pyrimidine phosphoribosyl transferase	Enzyme		a	a		r			a	a	1.4	16.8946
WBGene00003214	mel-32	serine hydroxymethyltransferase	Enzyme	a	a	a		r		a	a	r	1.4	14.38
WBGene00001149	bcat-1	branched-chain amino acid aminotransferase	Enzyme	a		a		r				a	1.4	12.5704
WBGene00001487	frk-1	non-receptor tyrosine kinase	Enzyme	a		a		r				a	1.4	10.6385
WBGene00019888	R05F9.1	yeast suppressor protein SRP40 (weak)	Ion channel	a		a		r				r	1.4	10.5297
WBGene00022856	ZK1127.10	cystathionine gamma-lyase	Enzyme	a	a	a		s				a	1.4	9.65649
WBGene00007684	C18E9.4	NADH dehydrogenase (ubiquinone) complex (complex I) subunit	Enzyme		a	a		r			a	r	1.4	8.14
WBGene00010166	gmd-2	GDP-mannose 4,6-dehydratase	Enzyme	a		a		r		a		a	1.4	8.13458
WBGene00013792	Y116A8C.13	DNA repair protein, SNF2 family	Enzyme		a	a		r				a	1.4	2.37517
WBGene00008936	F18E2.1	purple acid phosphatase	Enzyme		a	a		s			a	a	1.4	0.584486
WBGene00017166	F01F1.12	fructose-biphosphate aldolase	Enzyme	a	a	a		r		a	a	a	1.4	0.514884
WBGene00000266	bre-1	GDP-mannose 4,6 dehydratase	Enzyme	a		a		r		a		a	1.4	0
WBGene00019074	F59A3.1	carboxypeptidase	Enzyme	a		a		s				a	1.4	0
WBGene00016140	rpb-2	DNA-directed RNA polymerase II	Enzyme	a		a						a	1	220.857
WBGene00001169	eft-4	elongation factor EF-1-alpha	Enzyme	a	a	a				a	a	a	1	191.382
WBGene00001168	eft-3	elongation factor 1-alpha	Enzyme	a	a	a				a	a	a	1	191.132
WBGene00003389	mog-1	RNA helicase (DEAH subfamily)	Enzyme	a		a						a	1	149.299
WBGene00012896	Y46G5A.4	RNA helicase BRR2, DEAD-box superfamily	Enzyme	a	a	a						a	1	143.648
WBGene00001607	gln-6	glutamine synthetase	Enzyme	a	a	r				a	a	a	1	128.916
WBGene00002335	let-60	RAS protein	Enzyme	a	a	a						a	1	127.767
WBGene00001606	gln-5	glutamine synthetase	Enzyme	a	a	r				a	a	a	1	125.965
WBGene00003175	mec-12	alpha-tubulin	Enzyme	a	a	a				a	a	a	1	122.493
WBGene00017300	F09F7.3	RNA polymerase III, second largest subunit	Enzyme	a		a						a	1	109.901
WBGene00002189	kin-1	cAMP-dependant protein kinase	Enzyme	a		a						a	1	108.054
WBGene00001603	gln-2	glutamine synthetase	Enzyme	a	a	r				a	a	a	1	94.7228
WBGene00006528	tba-1	alpha-tubulin	Enzyme	a	a	a				a	a	a	1	73.9573
WBGene00018967	F56D2.6	DEAH helicase	Enzyme	a		a						a	1	73.4055
WBGene00006530	tba-4	alpha-tubulin	Enzyme	a	a	a				a	a	a	1	72.4868
WBGene00004789	sgk-1	serine/threonine protein kinase	Enzyme	a	a	a						a	1	66.1276
WBGene00006529	tba-2	alpha-tubulin	Enzyme	a	a	a				a	a	a	1	63.571
WBGene00001520	gas-1	NADH-ubiquinone oxidoreductase 49KD subunit	Enzyme	a	a	a					a	a	1	60.9339
WBGene00006463	nduf-2.2	NADH-ubiquinone oxidoreductase	Enzyme	a	a	a					a	a	1	60.7268
WBGene00001683	gpd-1	glyceraldehyde 3-phosphate dehydrogenase 1	Enzyme	a	a	a				a	a	a	1	53.8271
WBGene00001684	gpd-2	glyceraldehyde 3-phosphate dehydrogenase 2	Enzyme	a	a	a				a	a	a	1	52.9909
WBGene00003963	pdi-2	protein disulfide isomerase	Enzyme	a	a	a					a	a	1	52.6549
WBGene00015391	sdha-1	succinate dehydrogenase flavoprotein subunit	Enzyme	a	a	a					a	a	1	49.6934
WBGene00004978	spg-7	ATPase	Enzyme	a		a						a	1	42.7231
WBGene00003393	mog-5	DEAH helicase	Enzyme	a		a						a	1	37.2222
WBGene00016392	sdha-2	flavoprotein	Enzyme	a	a	a					a	a	1	32.9804
WBGene00003776	nmy-1	myosin heavy chain	Enzyme	a	a	a				a	a	a	1	32.1198
WBGene00003777	nmy-2	myosin heavy chain	Enzyme	a	a	a				a	a	a	1	31.6788
WBGene00013029	glrx-5	glutaredoxin-related protein	Enzyme		a	a					a	a	1	31.1484
WBGene00001685	gpd-3	glyceraldehyde 3-phosphate dehydrogenase 3	Enzyme	a	a	a				a	a	a	1	31.0965
WBGene00001394	fat-2	delta-12 fatty acyl desaturase	Enzyme	a		r						a	1	30.7499
WBGene00001686	gpd-4	glyceraldehyde 3-phosphate dehydrogenase 4	Enzyme	a	a	a				a	a	a	1	30.6757
WBGene00002348	let-75	myosin heavy chain	Enzyme	a	a	a				a	a	a	1	28.9275
WBGene00003515	myo-3	myosin heavy chain	Enzyme	a	a	a				a	a	a	1	27.6425
WBGene00001613	glr-2	AMPA (non-NMDA)-type ionotropic glutamate receptor	Ion channel		a	a						a	1	23.8518
WBGene00007977	gska-3	serine/threonine kinase	Enzyme	a		r						a	1	22.0634
WBGene00000041	aco-2	aconitate hydratase	Enzyme	a	a	a						a	1	21.8625
WBGene00006531	tba-5	alpha-tubulin	Enzyme	a	a	a				a	a	a	1	21.6527
WBGene00015752	C14B9.2	protein disulfide isomerase	Enzyme	a	a	a					a	a	1	21.0608
WBGene00005662	srs-1	metalloprotease	Enzyme	a	a	a					a	a	1	19.7887
WBGene00000883	cyn-7	cyclophilin A	Enzyme	a	a	a					a	a	1	18.3607
WBGene00005663	srs-2	seryl-tRNA synthetase	Enzyme	a	a	a					a	a	1	16.8153
WBGene00016942	C55B7.3	protein-tyrosine phosphatase	Enzyme	a		r				a		a	1	16.5588
WBGene00012929	rsks-1	ribosomal protein S6 kinase	Enzyme	a	a	a						a	1	14.7186
WBGene00002152	irs-1	isoleucyl-tRNA synthetase (cytoplasmic)	Enzyme	a		a				a		a	1	14.63
WBGene00003071	lrp-1	low density lipid receptor-related protein	Enzyme		a	a						a	1	14.15
WBGene00011038	R05H5.3	thioredoxin	Enzyme		a	a						a	1	12.9158
WBGene00001814	haf-4	ABC transporter	Enzyme	a	a	a						a	1	10.7153
WBGene00013024	Y49A3A.1	choline/ethanolaminephosphotransferase	Enzyme		a	a						a	1	10.6614
WBGene00000776	cpl-1	cathepsin L-like cysteine protease	Enzyme	a	a	a				a		a	1	10.5278
WBGene00003914	pam-1	puromycin-sensitive aminopeptidase (PSA)	Enzyme	a	a	a					a	a	1	8.84713
WBGene00001592	glc-2	glutamate-gated chloride channel protein	Ion channel	a		a						a	1	7.96614
WBGene00006863	uvt-5	glycogenin	Enzyme	a	a	a						a	1	7.26718
WBGene00007631	wht-3	ATP binding transport protein (White protein)	Enzyme	a	a	a						a	1	6.94852
WBGene00002153	irs-2	isoleucyl-tRNA synthetase (mitochondrial)	Enzyme	a		a				a		a	1	6.82269
WBGene00001159	eff-1	type I transmembrane and secreted glycoprotein	Enzyme	a		r						a	1	6.47733
WBGene00003392	mog-4	DEAH helicase	Enzyme	a		a						a	1	5.27485
WBGene00004679	rrt-1	arginyl tRNA synthetase	Enzyme	a	a	a						a	1	4.67753
WBGene00006888	vbh-1	helicase	Enzyme	a		a				a		a	1	4.48075
WBGene00004680	rrt-2	arginyl-tRNA synthetase	Enzyme	a	a	a						a	1	3.93359
WBGene00007646	C17E4.9	sodium/potassium transporting ATPase beta chain	Enzyme	a		a						a	1	3.6165
WBGene00009980	F53F1.2	aldehyde reductase	Enzyme	a	a	a					a	a	1	3.39472
WBGene00003411	mrp-5	ABC transporter	Enzyme	a	a	a						a	1	3.38204
WBGene00017565	F18E3.7	D-amino acid oxidase	Enzyme		a	r						r	1	3.29895
WBGene00008959	F19H6.4	3-oxo-5-alpha-steroid 4-dehydrogenase	Enzyme		a	a					a	a	1	2.64115
WBGene00022816	fbn-1	fibrillin-1 homolog	Enzyme	a		a						a	1	2.33587
WBGene00008331	ttll-5	tubulin polyglutamylase	Enzyme	a	a	a						a	1	0.935513
WBGene00022184	Y71H2AM.19	DEAD-box RNA helicase	Enzyme	a		a				a		a	1	0.453806
WBGene00003813	nrf-6	acyltransferase	Enzyme		a	a						a	1	0
WBGene00013515	Y73F4A.2	unnamed protein	Enzyme		a	r					a	r	1	0
WBGene00006679	twk-26	TWiK family of potassium channels	Ion channel		a	r						r	1	0
